# Supplementary material for: Genome-wide identification of Bacillus subtilis Zur-binding sites associated with a Zur box expands its known regulatory network
Source: BMC Microbiol. 2015 Feb 4;15(1):13. doi: 10.1186/s12866-015-0345-4 (PMC4324032; doi:10.1186/s12866-015-0345-4)
Supplement: Additional file 2: Table S1. — Mapping of Zur DNA binding sites by ChIP-on-chip. [file 12866_2015_345_MOESM2_ESM.xls]

## Sheet: Legend
Table S1: Mapping of ZurSPA DNA binding sites by ChIP-on-chip
ChIP-on-chip experiments were performed and data were analysed as previously described (Nicolas et al., 2012) using the method described by Reppas et al.(2006). Zur was purified in two biological replicates. This table lists all significantly enriched DNA regions by ChIP-on-chip experiment performed with a ZurSPA expressing Bacillus subtilis strain in LB medium.
Column legend	Description
PeakPosition	Position of the peak on the B. subtilis chromosome according to GenBank AL009126.3. The log2 enrichment ratio is corrected for dye bias using loess regression on the MA plot. After correction the signal is smoothed by two rounds of sliding window averaging. The sliding window contains 29 probes (the middle probe and 14 probes on each side) which corresponds approximately to 320 bp. Maxima (resp. …
Height	Height of the peak (log2 enrichment ratio) compared to the local background. This is the difference of log2 ratio between the value of the smoothed signal at the peak and the lowest of the adjacent minima.
ChipScore	The ChipScore score is based on the distribution of heights and estimates for one peak its relative distance from the upper quartile range. It is equal to the height of the peak (height) minus the median value of the local height of peaks for the whole chromosome (m) divided by the upper quartile of the distribution of heights (uQ) minus the median value of the height of peaks for the whole chrom…
Intergenic	Indicates if the peak position corresponds to an intergenic (TRUE) or intragenic (FALSE) position.
NearbyGene	Gene name in Genbank file AL009126.3 of loci having their start codon less than 500 bp away of the peak. If there is more than one gene within 500 bp from either sides of the peak, all the genes are indicated separated by comma.
DistanceFromStart	Distances between the peak and the start of locus listed in NearbyGene column. The distance is negative when the peak is upstream of the start codon and positive when the peak is downstream of the start codon. If there is more than one gene within 500 bp from either sides of the peak, all the distances are indicated separated by comma.
Locus_tag	Accession number according to the GenoList database (http://genodb.pasteur.fr/cgi-bin/WebObjects/GenoList/SubtiList). 'new' specified newly identified transcribed regions according to Nicolas et al. (2012).
Replicate	Identity of the ChIP-on-chip experiment. 'repl1' and 'repl2' are for the 2 biological replicates. Peaks with a ChipScore ≥ 4 identified only in one of the two replicates were not taken into account.
Function	The function of each gene is indicated according to the GenoList database.
Regulon	The members of known regulons are indicated according to the SubtiWiki database (http://www.subtiwiki.uni-goettingen.de/).
Functional_categorie	The categorie of each gene is indicated according to the SubtiWiki database.
References:	Nicolas, P. et al. Science. 2012. 335:1103-1106.
	Reppas, N.B. et al. Mol Cell. 2006. 24:747-757.
	Rochat, T. et al. Nucleic Acids Res. 2012. 40:9571-9583.

## Sheet: peaks 
		in blue, Zur-bound regions containing a predicted Zur box motif
		in red, Zur binding sites located in the promoter regions of the known Zur regulon
PeakPosition	Height	ChipScore	Intergenic	NearbyGene	Locus_tag	DistanceFromStart	Replicate	Function	Regulon	Functional_categorie
57140	2.662	22.5688	FALSE	gcaD	BSU00500	788	repl1	gcaD: UDP-N-acetylglucosamine pyrophosphorylase	stringent response	Cellular processes * cell envelope and cell division * cell wall synthesis * biosynthesis of peptidoglycan
57196	2.446	22.2427	FALSE	gcaD	BSU00500	844	repl2
82342	1.244	10.5728	FALSE	cysK	BSU00730	571	repl2	cysK:cysteine synthetase A	CymR, Spx	Metabolism * amino acid/ nitrogen metabolism * biosynthesis/ acquisition of amino acids * biosynthesis/ acquisition of cysteine
82374	0.838	5.83486	FALSE	cysK	BSU00730	603	repl1
149200	0.659	4.19266	FALSE	rpoA	BSU01430	269	repl1	rpoA:RNA polymerase alpha subunit	stringent response	Information processing * RNA synthesis and degradation * transcription * RNA polymerase
149386	0.967	7.8835	FALSE	rpoA	BSU01430	455	repl2
226310	0.928	7.50485	TRUE	ybxG	BSU02060	-256	repl2	ybxG: putative amino acid permease	Spx (Rochat et al., 2012)	Cellular processes * transporters * transporters/ other
226320	0.959	6.94495	TRUE	ybxG	BSU02060	-246	repl1
292496	1.404	12.1262	FALSE	estA	BSU02700	291	repl2	estA: secreted alkaliphilic lipase		Metabolism * lipid metabolism * utilization of lipids * utilization of lipids/ other
292738	1.35	10.5321	FALSE	estA	BSU02700	533	repl1
308226	2.924	26.8835	TRUE	adcA = znuA	BSU02850	-106	repl2	adcA: Zn(II)-binding lipoprotein	Zur	Cellular processes * transporters * ABC transporters
308260	2.883	24.5963	TRUE	adcA = znuA	BSU02850	-72	repl1
330402	1.391	12	FALSE	lctP	BSU03060	-369	repl2	lctP: L-lactate permease	Rex	Cellular processes * transporters * transporters/ other
330458	1.477	11.6972	FALSE	lctP	BSU03060	-313	repl1
364250	2.76	25.2913	TRUE	folEB	BSU03340	-9	repl2	folEB: GTP cyclohydrolase I	Zur	Metabolism * additional metabolic pathways * biosynthesis of cofactors * biosynthesis of folate
364260	2.799	23.8257	FALSE	folEB	BSU03340	1	repl1
365834	2.348	19.6881	TRUE	yczL;yciC	BSU03359;BSU03360	-16;-229	repl1	yczL: hypothetical protein		Groups of genes * proteins of unknown function
365856	2.482	22.5922	FALSE	yczL;yciC	BSU03359;BSU03360	6;-207	repl2	yciC: putative metallochaperone	Zur	Cellular processes * homeostasis * trace metal homeostasis (Cu, Zn, Ni, Mn, Mo)
462116	0.985	8.05825	FALSE	lipC	BSU04110	-315	repl2	lipC: spore coat phospholipase B	KipR, SigK, TnrA	Metabolism * lipid metabolism * utilization of lipids * utilization of phospholipids
462160	0.766	5.17431	FALSE	lipC	BSU04110	-271	repl1
489506	0.813	5.6055	FALSE	ydaP	BSU04340	676	repl1	ydaP: putative glyoxalate carboligase	SigB	Lifestyles * coping with stress * general stress proteins (controlled by SigB)
489562	0.929	7.51456	FALSE	ydaP	BSU04340	732	repl2
538170	0.689	5.18447	FALSE	yddC;yddD	BSU04920;BSU04930	109;-152	repl2	yddC: conserved hypothetical protein		Groups of genes * membrane proteins
538270	0.67	4.29358	FALSE	yddD;yddC	BSU04930;BSU04920	-52;209	repl1	yddD: hypothetical protein; mobile element region		Groups of genes * membrane proteins
566848	0.749	5.01835	FALSE	ydeG	BSU05190	637	repl1	ydeG: putative permease		Cellular processes * transporters * transporters/ other
566968	0.814	6.39806	FALSE	ydeG	BSU05190	757	repl2
574932	0.996	7.2844	FALSE	ydeO;ydzF	BSU05280;BSU05270	242;-497	repl1	ydzF: putative transcriptional regulator		Groups of genes * poorly characterized/ putative enzymes
574988	1.157	9.72816	FALSE	ydeO	BSU05280	298	repl2	ydeO: putative integral inner membrane protein		Groups of genes * proteins of unknown function
677232	2.881	24.578	FALSE	iolT	BSU06230	790	repl1	iolT: myo-inositol transporter	IolR	Cellular processes * transporters * transporters/ other
677320	2.911	26.7573	FALSE	iolT	BSU06230	878	repl2
864188	0.962	6.97248	FALSE	S276	new	312	repl1	S276: new transcript
864298	1.072	8.90291	FALSE	S276	new	422	repl2
868204	1.055	7.82569	FALSE	yfkC	BSU07940	-198	repl1	yfkC: putative mechanosensitive ion channel		Lifestyles * coping with stress * coping with hypo-osmotic stress
868346	1.545	13.4951	FALSE	yfkC	BSU07940	-340	repl2
884088	0.727	4.81651	FALSE	acoR	BSU08100	330	repl1	acoR: transcriptional regulator	CcpA	Metabolism * carbon metabolism * utilization of specific carbon sources * utilization of acetoin
884098	0.728	5.56311	FALSE	acoR	BSU08100	340	repl2
945104	2.567	21.6972	FALSE	ygzB;ygxA	BSU08740;BSU08750	208;-416	repl1	ygzB: putative membrane protein		Groups of genes * membrane proteins
945126	2.798	25.6602	FALSE	ygzB;ygxA	BSU08740;BSU08750	186;-394	repl2	ygxA: conserved hypothetical protein		Groups of genes * proteins of unknown function
956666	1.726	15.2524	FALSE	thiC	BSU08790	771	repl2	thiC: biosynthesis of the pyrimidine moiety	Thi-box	Metabolism * additional metabolic pathways * biosynthesis of cofactors * biosynthesis/ acquisition of thiamine
956688	1.34	10.4404	FALSE	thiC	BSU08790	793	repl1
961000	1.703	13.7706	TRUE	katA;ssuB	BSU08820;BSU08830	-14;-394	repl1	katA:vegetative catalase 1	PerR	Lifestyles * coping with stress * resistance against oxidative and electrophile stress
961000	1.616	14.1845	TRUE	katA;ssuB	BSU08820;BSU08830	-14;-394	repl2	ssuB:aliphatic sulfonate ABC transporter	CymR	Cellular processes * transporters * ABC transporters
965862	2.297	19.2202	TRUE	rpsNB = yhzA	BSU08880	-47	repl1	rpsNB: alternative ribosomal protein S14	Zur	Information processing * protein synthesis, modification and degradation * translation * ribosomal proteins
965884	2.094	18.8252	TRUE	rpsNB = yhzA	BSU08880	-25	repl2
1021004	1.161	9.76699	TRUE	citA;citR	BSU09440;BSU09430	-53;-56	repl2	citA: minor citrate synthase I	CitR	Groups of genes * poorly characterized/ putative enzymes
1021016	1.272	9.81651	TRUE	citA;citR	BSU09440;BSU09430	-41;-68	repl1	citR: transcriptional regulator CitR	Spx (Rochat et al., 2012)	Information processing * regulation of gene expression * transcription factors and their control * transcription factors/ other
1097598	1.931	15.8624	FALSE	gltT	BSU10220	251	repl1	gltT: proton/sodium-glutamate symport protein		Cellular processes * transporters * transporters/ other
1097652	0.915	7.37864	FALSE	gltT	BSU10220	197	repl2
1157118	2.39	20.0734	TRUE	yisN;asnO	BSU10780;BSU10790	-27;-119	repl1	yisN: conserved hypothetical protein		Groups of genes * proteins of unknown function
1157184	2.293	20.7573	TRUE	asnO;yisN	BSU10790;BSU10780	-53;-93	repl2	asnO: asparagine synthetase	SigE	Metabolism * amino acid/ nitrogen metabolism * biosynthesis/ acquisition of amino acids * biosynthesis/ acquisition of aspartate/ asparagine
1218630	0.916	7.38835	FALSE	trpS	BSU11420	475	repl2	trpS: tryptophanyl-tRNA synthetase	T-box	Information processing * protein synthesis, modification and degradation * translation * aminoacyl-tRNA synthetases
1218652	0.696	4.53211	FALSE	trpS	BSU11420	453	repl1
1242500	1.47	11.633	FALSE	tenA	BSU11650	51	repl1	tenA: thiaminase II	Thi-box	Metabolism * additional metabolic pathways * biosynthesis of cofactors * biosynthesis/ acquisition of thiamine
1242534	1.676	14.767	FALSE	tenA	BSU11650	85	repl2
1276722	0.981	7.14679	FALSE	yjdG	BSU12040	121	repl1	yjdG: putative acetyltransferase	AbrB	Groups of genes * proteins of unknown function
1276754	1.18	9.95146	FALSE	yjdG	BSU12040	89	repl2
1281122	4.041	35.2202	TRUE	yjeA;cotT	BSU12100;BSU12090	-6;-173	repl1	yjeA: secreted deoxyriboendonuclease	WalR	Cellular processes * cell envelope and cell division * cell wall/ other
1281132	3.924	36.5922	FALSE	yjeA;cotT	BSU12100;BSU12090	4;-183	repl2	cotT: spore coat protein (inner coat)	SigK	Lifestyles * sporulation * sporulation proteins * spore coat proteins
1341060	1.844	16.3981	FALSE	xkdS;xkdT;xkdR	BSU12720;BSU12730;BSU12710	128;-290;451	repl2	xkdS,xkdT,xkdR: putative PBSX prophage proteins		Prophages and mobile genetic elements * prophages * PBSX prophage
1341104	1.908	15.6514	FALSE	xkdS;xkdT;xkdR	BSU12720;BSU12730;BSU12710	172;-246;495	repl1
1379318	1.629	13.0917	FALSE	proA	BSU13130	-287	repl1	proA: amma-glutamyl phosphate reductase	T-box	Metabolism * amino acid/ nitrogen metabolism * biosynthesis/ acquisition of amino acids * biosynthesis/ acquisition of proline
1379340	2.227	20.1165	FALSE	proA	BSU13130	-265	repl2
1416334	1.138	8.58716	FALSE	ktrD	BSU13500	267	repl1	ktrD: K+-transporting ATPase		Cellular processes * transporters * transporters/ other
1416356	1.216	10.301	FALSE	ktrD	BSU13500	289	repl2
1463314	1.229	9.42202	FALSE	ykwB;mcpC	BSU13940;BSU13950	179;-314	repl1	ykwB: putative acetyltransferase		Groups of genes * proteins of unknown function
1463326	1.106	9.23301	FALSE	ykwB;mcpC	BSU13940;BSU13950	167;-302	repl2	mcpC: methyl-accepting chemotaxis protein	SigD	Lifestyles * exponential and early post-exponential lifestyles * motility and chemotaxis * signal transduction in motility and chemotaxis
1502442	0.688	4.45872	FALSE	yknV	BSU14330	784	repl1	yknV: putative ABC transporter (ATP-binding protein)		Cellular processes * transporters * ABC transporters
1502442	0.703	5.32039	FALSE	yknV	BSU14330	784	repl2
1669928	1.043	8.62136	FALSE	ftsY	BSU15950	-212	repl2	ftsY: signal recognition particle	SigK, GerE	Information processing * protein synthesis, modification and degradation * protein secretion
1670114	0.777	5.27523	FALSE	ftsY	BSU15950	-26	repl1
1700574	1.361	10.633	FALSE	flgE;ylzI	BSU16290;BSU16299	392;-442	repl1	flgE: flagellar hook protein	Spo0A, CodY, SigD	Lifestyles * exponential and early post-exponential lifestyles * motility and chemotaxis * flagellar proteins
1700650	1.202	10.165	FALSE	ylzI;flgE	BSU16299;BSU16290	-366;468	repl2	ylzI: putative flagellar protein		Groups of genes * proteins of unknown function
1743484	1.324	11.3495	FALSE	ymxH	BSU16720	-440	repl2	ymxH: conserved hypothetical protein		Groups of genes * proteins of unknown function
1743540	1.253	9.6422	FALSE	ymxH	BSU16720	-384	repl1
1755398	1.502	13.0777	FALSE	ymfD	BSU16825	-251	repl2	ymfD: bacillibactin exporter	Mta	Cellular processes * transporters * transporters/ other
1755486	1.035	7.6422	FALSE	ymfD	BSU16825	-163	repl1
1864308	1.025	8.4466	FALSE	ymaD	BSU17280	83	repl2	ymaD: putative peroxiredoxin-related protein	Spx (Rochat et al., 2012)	Groups of genes * proteins of unknown function
1864320	0.703	4.59633	FALSE	ymaD	BSU17280	95	repl1
1922708	0.7	5.29126	FALSE	yneF;ynzD	BSU17910;BSU17920	159;306	repl2	yneF: conserved hypothetical protein	Spo0A	Groups of genes * membrane proteins
1922730	1.367	10.6881	FALSE	yneF;ynzD	BSU17910;BSU17920	181;284	repl1	ynzD: Spo0A-P phosphatase	AbrB	Information processing * regulation of gene expression * phosphorelay
1938438	0.973	7.94175	FALSE	ynfC;alsT	BSU18110;BSU18120	38;-487	repl2	ynfC:conserved hypothetical protein		Groups of genes * membrane proteins
1938448	1.053	7.80734	FALSE	ynfC;alsT	BSU18110;BSU18120	28;-477	repl1	alsT:amino acid carrier protein	TnrA	Cellular processes * transporters * transporters/ other
2052474	0.948	6.84404	FALSE	pps	BSU18830	1455	repl1	pps: putative phosphoenolpyruvate synthase	Spx (Rochat et al., 2012)	Groups of genes * poorly characterized/ putative enzymes
2052552	0.73	5.58252	FALSE	pps	BSU18830	1377	repl2
2162122	1.287	10.9903	FALSE	yosP	BSU20040	-344	repl2	yosP: SPbeta phage ribonucleoside-diphosphate reductase		Prophages and mobile genetic elements * prophages * SP-beta prophage
2162144	1.418	11.156	FALSE	yosP	BSU20040	-366	repl1
2193494	0.773	5.23853	FALSE	yoqU;yoqT	BSU20510;BSU20520	167;-333	repl1	yoqU: conserved hypothetical protein; phage SPbeta		Prophages and mobile genetic elements * prophages * SP-beta prophage
2193704	0.811	6.36893	TRUE	yoqU;yoqT	BSU20510;BSU20520	-43;-123	repl2	yoqT: hypothetical protein; phage SPbeta		Prophages and mobile genetic elements * prophages * SP-beta prophage
2208818	2.055	17	TRUE	yopL;yopM	BSU20850;BSU20840;BSU20830	162;-290	repl1	yopL: hypothetical protein; phage SPbeta		Prophages and mobile genetic elements * prophages * SP-beta prophage
2208828	0.826	6.51456	TRUE	yopL;yopM	BSU20850;BSU20840	152;-300	repl2	yopM: hypothetical protein; phage SPbeta		Prophages and mobile genetic elements * prophages * SP-beta prophage
2294078	1.076	8.94175	TRUE	ilvA;yplP	BSU21770;BSU21780	-41;-208	repl2	ilvA: threonine dehydratase	CodY, Spx (Rochat et al., 2012)	Metabolism * amino acid/ nitrogen metabolism * biosynthesis/ acquisition of amino acids * biosynthesis/ acquisition of branched-chain amino acids
2294122	1.108	8.31193	TRUE	ilvA;yplP	BSU21770;BSU21780	-85;-164	repl1	yplP: transcriptional enhancer		Information processing * regulation of gene expression * transcription factors and their control * transcription factors/ other
2436262	0.717	4.72477	FALSE	ypuA;ppiB	BSU23370;BSU23360	217;-471	repl1	ypuA: putative exported protein	SigM	Lifestyles * coping with stress * cell envelope stress proteins (controlled by SigM, V, W, X, Y)
2436294	0.672	5.01942	FALSE	ypuA	BSU23370	249	repl2	ppiB: peptidyl-prolyl isomerase		Information processing * protein synthesis, modification and degradation * chaperones/ protein folding
2477908	1.923	15.789	TRUE	S903 = rpmGC	S903	50	repl1	S903= rpmGC	Zur
2477918	1.904	16.9806	TRUE	S903 = rpmGC	S903	40	repl2
2482142	1.689	13.6422	FALSE	gndA	BSU23860	17	repl1	gndA: NADP+-dependent 6-P-gluconate dehydrogenase		Metabolism * carbon metabolism * carbon core metabolism * pentose phosphate pathway
2482164	1.813	16.0971	TRUE	gndA	BSU23860	-5	repl2
2517870	1.534	12.2202	TRUE	S913	new	15	repl1	S913: new transcript
2517914	1.846	16.4175	TRUE	S913	new	-29	repl2
2649926	1.311	10.1743	FALSE	yqeD;cwlH	BSU25720;BSU25710	84;-271	repl1	yqeD: conserved hypothetical protein		Groups of genes * proteins of unknown function
2649936	1.037	8.56311	FALSE	yqeD;cwlH	BSU25720;BSU25710	94;-281	repl2	cwlH: N-acetylmuramoyl-L-alanine amidase	GerE, SigK	Cellular processes * cell envelope and cell division * cell wall degradation/ turnover * autolysis
2742128	1.792	15.8932	TRUE	yrpE = zinT	BSU26830	-16	repl2	yrpE: putative lipoprotein	Zur	Groups of genes * proteins of unknown function
2742182	1.683	13.5872	TRUE	yrpE = zinT	BSU26830	-70	repl1
2889220	2.09	18.7864	FALSE	leuD;ysoA	BSU28250;BSU28240	319;-399	repl2	leuD: 3-isopropylmalate dehydratase (small subunit)	CodY, T-box, TnrA, CcpA, FsrA	Metabolism * amino acid/ nitrogen metabolism * biosynthesis/ acquisition of amino acids * biosynthesis/ acquisition of branched-chain amino acids
2889264	1.779	14.4679	FALSE	leuD;ysoA	BSU28250;BSU28240	275;-443	repl1	ysoA: putative hydrolase		Groups of genes * proteins of unknown function
2947498	0.696	4.53211	FALSE	araB	BSU28790	-127	repl1	araB: L-ribulokinase	AraR, CcpA	Metabolism * carbon metabolism * utilization of specific carbon sources * utilization of arabinan/ arabinose/ arabitol
2947552	0.679	5.08738	FALSE	araB	BSU28790	-181	repl2
3014268	1.241	9.53211	FALSE	argG	BSU29450	76	repl1	argG:argininosuccinate synthase	AhrC	Metabolism * amino acid/ nitrogen metabolism * biosynthesis/ acquisition of amino acids * biosynthesis/ acquisition of arginine
3014312	1.193	10.0777	FALSE	argG	BSU29450	32	repl2
3090454	1.152	9.67961	TRUE	bioI	BSU30190	-41	repl2	bioI: cytochrome P450 enzyme	BirA	Metabolism * additional metabolic pathways * biosynthesis of cofactors * biosynthesis/ acquisition of biotin
3090552	0.899	6.3945	FALSE	bioI	BSU30190	-139	repl1
3139096	0.871	6.13761	FALSE	rpmEB;ytiB;ythA	BSU30700;BSU30690;BSU30710	130;-212;-335	repl1	rpmEB: ribosomal protein L31	Zur	Information processing * protein synthesis, modification and degradation * translation * ribosomal proteins
3139194	0.851	6.75728	FALSE	rpmEB;ythA;ytiB	BSU30700;BSU30710;BSU30690	32;-237;-310	repl2	ytiB: carbonic anhydrase		Groups of genes * poorly characterized/ putative enzymes
								ythA: putative cytochrome d oxidase subunit		Metabolism * electron transport and ATP synthesis * respiration * terminal oxidases
3145024	0.588	4.20388	TRUE	mntB	BSU30760	-5	repl2	mntB:manganese ABC transporter (ATP-binding protein)	MntR	Cellular processes * transporters * ABC transporters
3145080	0.731	4.85321	FALSE	mntB	BSU30760	-61	repl1
3246136	1.134	8.55046	TRUE	yufS	BSU31590	231	repl1	yufS: putative bacteriocin		Groups of genes * membrane proteins
3246136	1.617	14.1942	TRUE	yufS	BSU31590	231	repl2
3262174	2.066	18.5534	FALSE	yueH;yueI;yueG	BSU31780;BSU31770;BSU31790	83;-237;377	repl2	yueH,yueI:conserved hypothetical proteins		Groups of genes * proteins of unknown function
3262186	2.342	19.633	FALSE	yueH;yueI;yueG	BSU31780;BSU31770;BSU31790	71;-249;365	repl1	yueG: putative spore germination protein		Groups of genes * proteins of unknown function
3325150	1.011	8.31068	FALSE	yunD	BSU32370	-92	repl2	yunD:putative nuclease/nucleotidase/phosphoesterase		Groups of genes * proteins of unknown function
3325292	1.069	7.95413	FALSE	yunD	BSU32370	-234	repl1
3334664	0.723	4.77982	FALSE	pucM	BSU32460	18	repl1	pucM: urate oxidase structural factor	TnrA, PucR	Metabolism * nucleotide metabolism * utilization of nucleotides
3334686	0.571	4.03883	FALSE	pucM	BSU32460	40	repl2
3364662	1.695	14.9515	FALSE	yusD;metQ	BSU32760;BSU32750	300;-371	repl2	yusD: conserved hypothetical protein	Spo0A, Spx (Rochat et al., 2012)	Groups of genes * proteins of unknown function
3364728	1.806	14.7156	FALSE	yusD;metQ	BSU32760;BSU32750	234;-437	repl1	metQ:methionine ABC transporter	CodY, S-box	Cellular processes * transporters * ABC transporters
3375540	0.765	5.16514	FALSE	yusP	BSU32880	584	repl1	yusP: putative multidrug-efflux transporter	MdtR	Cellular processes * transporters * transporters/ other
3375552	1.1	9.17476	FALSE	yusP	BSU32880	596	repl2
3396726	0.856	6	FALSE	liaF	BSU33100	113	repl1	liaF: integral inner membrane protein	LiaR	Information processing * regulation of gene expression * transcription factors and their control * control of two-component response regulators
3396738	0.661	4.91262	FALSE	liaF	BSU33100	101	repl2
3573276	0.646	4.76699	FALSE	yvcI	BSU34780	-387	repl2	yvcI: putative triphosphate pyrophosphate hydrolase	CcpA, Spx (Rochat et al., 2012)	Information processing * genetics * DNA repair/ recombination/ based on similarity * NA
3573332	0.682	4.40367	FALSE	yvcI	BSU34780	-443	repl1
3668262	2.762	25.3107	FALSE	ggaB	BSU35680	1649	repl2	ggaB:poly(glucosyl N-acetylgalactosamine 1-phosphate) glucosyltransferase		Cellular processes * cell envelope and cell division * cell wall synthesis * biosynthesis of teichoic acid
3668504	1.744	14.1468	FALSE	ggaB	BSU35680	1407	repl1
3693122	0.649	4.10092	FALSE	ywtG	BSU35830	784	repl1	ywtG: putative carbohydrate transporter	SigB	Cellular processes * transporters * transporters/ other
3693166	0.627	4.58252	FALSE	ywtG	BSU35830	740	repl2
3716210	0.62	4.51456	FALSE	cotB	BSU36050	-329	repl2	cotB: spore coat protein	SigK, GerE, GerR	Cellular processes * transporters * transporters/ other
3716276	0.813	5.6055	FALSE	cotB	BSU36050	-395	repl1
3761706	1.234	9.46789	TRUE	S1408	S1408	248	repl1	S1408: new transcript	Spx (Rochat et al., 2012)
3761794	1.211	10.2524	TRUE	S1408	S1408	160	repl2
3763654	1.324	10.2936	FALSE	clsA	BSU36590	990	repl1	clsA: cardiolipin synthase		Metabolism * lipid metabolism * biosynthesis of lipids * biosynthesis of phospholipids
3763654	1.643	14.4466	FALSE	clsA	BSU36590	990	repl2
3802318	0.952	6.88073	TRUE	maeA	BSU37050	-152	repl1	maeA: NAD-dependent malic enzyme (conversion of malate into pyruvate)	MalR	Metabolism * carbon metabolism * utilization of specific carbon sources * utilization of organic acids
3802374	0.852	6.76699	TRUE	maeA	BSU37050	-208	repl2
3839234	1.436	12.4369	FALSE	albD	BSU37400	682	repl2	albD: putative integral inner membrane protein involved in subtilosin production and immunity	AbrB, ResD, Rok	Metabolism * additional metabolic pathways * miscellaneous metabolic pathways * biosynthesis of antibacterial compounds
3839290	0.949	6.85321	FALSE	albD	BSU37400	738	repl1
3853238	1.349	10.5229	FALSE	ywhC;ywhB	BSU37530;BSU37540	139;-248	repl1	ywhC: putative metal-dependent hydrolase		Groups of genes * membrane proteins
3853238	1.828	16.2427	FALSE	ywhC;ywhB	BSU37530;BSU37540	139;-248	repl2	ywhB: 4-oxalocrotonate tautomerase		Groups of genes * poorly characterized/ putative enzymes
3880088	0.794	6.20388	FALSE	rocA	BSU37780	425	repl2	rocA: delta-1-pyrroline-5 carboxylate dehydrogenase	AbrB, AhrC, CodY, RocR, SigL	Metabolism * amino acid/ nitrogen metabolism * utilization of amino acids * utilization of arginine/ ornithine
3880308	0.791	5.40367	FALSE	rocA	BSU37780	205	repl1
3889978	0.851	6.75728	FALSE	spsD	BSU37880	-247	repl2	spsD: putative TDP-glycosamine N-acetyltransferase	SigK	Lifestyles * sporulation * sporulation proteins * sporulation proteins/ other
3890054	0.643	4.04587	FALSE	spsD	BSU37880	-323	repl1
4003652	0.576	4.08738	FALSE	yxjC	BSU39000	482	repl2	yxjC: putative permease	CcpA, SigE	Lifestyles * sporulation * sporulation proteins * sporulation proteins/ other
4003872	0.67	4.29358	FALSE	yxjC	BSU39000	262	repl1
4067166	0.686	4.44037	TRUE	yxeB;yxeC	BSU39610;BSU39600	-17;-161	repl1	yxeB: ABC transporter (ferrioxamine binding lipoprotein)	Fur	Cellular processes * transporters * ABC transporters
4067286	0.646	4.76699	FALSE	yxeB;yxeC	BSU39610;BSU39600	103;-281	repl2	yxeC: putative integral inner membrane protein		Groups of genes * membrane proteins
4097900	0.831	6.56311	FALSE	aslA;yxbB	BSU39900;BSU39890	-250;484	repl2	aslA: putative D-aspartate ligase	AbrB, CodY	Groups of genes * poorly characterized/ putative enzymes
4097944	0.653	4.13761	FALSE	aslA;yxnB	BSU39900;BSU39910	-206;-479	repl1	yxbB: putative S-adenosylmethionine-dependent methyltransferase	AbrB, CodY	Groups of genes * proteins of unknown function
								yxnB: hypothetical protein	AbrB, CodY	Groups of genes * proteins of unknown function
4150754	1.585	13.8835	FALSE	yycI	BSU40380	-245	repl2	yycI: regulator of YycFG		Cellular processes * cell envelope and cell division * cell wall/ other
4150766	1.255	9.66055	FALSE	yycI	BSU40380	-257	repl1
