# Supplementary material for: Genome-wide identification of Bacillus subtilis Zur-binding sites associated with a Zur box expands its known regulatory network
Source: BMC Microbiol. 2015 Feb 4;15(1):13. doi: 10.1186/s12866-015-0345-4 (PMC4324032; doi:10.1186/s12866-015-0345-4)
Supplement: Additional file 3: Table S2. — Zur box-like motifs located in Zur-binding regions detected by ChIP-on-chip. [file 12866_2015_345_MOESM3_ESM.xls]

## Sheet: Legend
Table S2: Zur box-like motifs located in ZurSPA-binding regions detected by ChIP-on-chip
This table lists the Zur box -like motifs, which are located in Zur-binding regions detected by ChIP-on-chip experiment performed with a ZurSPA expressing Bacillus subtilis strain in LB medium.
Column legend	Description
PeakPosition	Position of the peak on the B. subtilis chromosome according to GenBank AL009126.3. The log2 enrichment ratio is corrected for dye bias using loess regression on the MA plot. After correction the signal is smoothed by two rounds of sliding window averaging. The sliding window contains 29 probes (the middle probe and 14 probes on each side) which corresponds approximately to 320 bp. Maxima (resp. …
Height	Height of the peak (log2 enrichment ratio) compared to the local background. This is the difference of log2 ratio between the value of the smoothed signal at the peak and the lowest of the adjacent minima.
ChipScore	The ChipScore score is based on the distribution of heights and estimates for one peak its relative distance from the upper quartile range. It is equal to the height of the peak (height) minus the median value of the local height of peaks for the whole chromosome (m) divided by the upper quartile of the distribution of heights (uQ) minus the median value of the height of peaks for the whole chrom…
Intergenic	Indicates if the peak position corresponds to an intergenic (TRUE) or intragenic (FALSE) position.
NearbyGene	Gene name in Genbank file AL009126.3 of loci having their start codon less than 500 bp away of the peak. If there is more than one gene within 500 bp from either sides of the peak, all the genes are indicated separated by comma.
DistanceFromStart	Distances between the peak and the start of locus listed in NearbyGene column. The distance is negative when the peak is upstream of the start codon and positive when the peak is downstream of the start codon. If there is more than one gene within 500 bp from either sides of the peak, all the distances are indicated separated by comma.
Locus_tag	Accession number according to the Genolist database [http://genodb.pasteur.fr/cgi-bin/WebObjects/GenoList/SubtiList]. 'new' specified newly identified transcribed regions according to P. Nicolas et al. (2012).
Replicate	Identity of the ChIP-on-chip experiment. 'repl1' and 'repl2' are for the 2 biological replicates. Peaks with a ChipScore ≥ 4 identified only in one of the two replicates were not taken into account.
Zur box position on the genome	Indicates the start position of the Zur box motif on the genome of B. subtilis.
Zur box motif	Indicates the sequence of the Zur box motif. In black letters, nucleotides identical to the consensus sequence; in red letters, nucleotides different from the consensus sequence.
Zur box position relative to the closer translational start site	Indicates the position of the Zur box motif relative to the closer translational start site on the genome of B. subtilis.
Match to consensus	Number of nucleotides identical with the 20 nt-consensus sequence.
References:	Nicolas, P. et al. Science. 2012. 335:1103-1106.
	Reppas, N.B. et al. Mol Cell. 2006. 24:747-757.

## Sheet: Data
		in red, Zur-binding sites located in the promoter regions of the known Zur regulon
		in blue, newly detected Zur-binding sites
							Zur box position		Match to	Zur box position relative to
PeakPosition	Height	ChipScore	NearbyGene	Locus_tag	DistanceFromStart	Replicate	on the genome	Zur box motif	consensus	the closer translational start site
292496	1.404	12.1262	estA	BSU02700	291	repl2	292452	GACCGGTATTATCACGATTT	13/20	(+247;+266)
292738	1.35	10.5321	estA	BSU02700	533	repl1
308226	2.924	26.8835	adcA	BSU02850	-106	repl2	308301	AATCGTTATCATTTTGATTT	17/20	(-51; -32)
308260	2.883	24.5963	adcA	BSU02850	-72	repl1
364250	2.76	25.2913	folEB	BSU03340	-9	repl2	364235	AATCGTAATAATTACTATTT	17/20	(-43; -24)
364260	2.799	23.8257	folEB	BSU03340	1	repl1
365834	2.348	19.6881	yczL;yciC	BSU03359;BSU03360	-16;-229	repl1	365817	AATCGTAACAATTACGTTTT	16/20	(-53; -34) relative to yczL
365856	2.482	22.5922	yczL;yciC	BSU03359;BSU03360	6;-207	repl2
462116	0.985	8.05825	lipC	BSU04110	-315	repl2	462103	AATCGAAATGAGCTCGGTTT	16/20	(-347; -328)
462160	0.766	5.17431	lipC	BSU04110	-271	repl1
538170	0.689	5.18447	yddC;yddD	BSU04920;BSU04930	109;-152	repl2	538159	AATCGTAATGAATTGGATAA	15/20	(-182,-163) relative to yddD
538270	0.67	4.29358	yddD;yddC	BSU04930;BSU04920	-52;209	repl1
574932	0.996	7.2844	ydeO;ydzF	BSU05280;BSU05270	242;-497	repl1	574975	TATCGGAATCGTATCGCTTG	13/20	(+261;+280) relative to ydeO
574988	1.157	9.72816	ydeO	BSU05280	298	repl2
868204	1.055	7.82569	yfkC	BSU07940	-198	repl1	868361	GTTCGGAACGCTGCCGTTTT	12/20	(-356; -337)
868346	1.545	13.4951	yfkC	BSU07940	-340	repl2
884088	0.727	4.81651	acoR	BSU08100	330	repl1	884154	TGTCGGAACAAATGCGATTG	12/20	(+378; +397)
884098	0.728	5.56311	acoR	BSU08100	340	repl2
945104	2.567	21.6972	ygzB;ygxA	BSU08740;BSU08750	208;-416	repl1	945136	GATCGGAATGCTTTCGACTA	15/20	(+177 ; +196) relative to ygzB
945126	2.798	25.6602	ygzB;ygxA	BSU08740;BSU08750	186;-394	repl2
965862	2.297	19.2202	rpsNB	BSU08880	-47	repl1	965890	AATCGTAACAATTTCGATTT	18/20	(-39; -20)
965884	2.094	18.8252	rpsNB	BSU08880	-25	repl2
1157118	2.39	20.0734	yisN;asnO	BSU10780;BSU10790	-27;-119	repl1	1157211	TTTCGTAACAATTTCGTTTC	14/20	(-120; -101) relative to yisN
1157184	2.293	20.7573	asnO;yisN	BSU10790;BSU10780	-53;-93	repl2
1218630	0.916	7.38835	trpS	BSU11420	475	repl2	1218609	AATCGTAAAGATGTCGTTGT	16/20	(+498; +517)
1218652	0.696	4.53211	trpS	BSU11420	453	repl1
1242500	1.47	11.633	tenA	BSU11650	51	repl1	1242551	TGACGGAACGCTTCCGATTG	12/20	(+84; +103)
1242534	1.676	14.767	tenA	BSU11650	85	repl2
1276722	0.981	7.14679	yjdG	BSU12040	121	repl1	1276831	AATCGTAATCGATTCGTTTC	15/20	(+14; +33)
1276754	1.18	9.95146	yjdG	BSU12040	89	repl2
1281122	4.041	35.2202	yjeA;cotT	BSU12100;BSU12090	-6;-173	repl1	1281095	TTTCGTAGCCATTTCGATTT	15/20	(-33; -14) relative to yjeA
1281132	3.924	36.5922	yjeA;cotT	BSU12100;BSU12090	4;-183	repl2
1379318	1.629	13.0917	proA	BSU13130	-287	repl1	1379425	TTTCGGAAAGCTTCCGTTCA	11/20	(-217; -198)
1379340	2.227	20.1165	proA	BSU13130	-265	repl2
1416334	1.138	8.58716	ktrD	BSU13500	267	repl1	1416349	AATCGGAATTATGACGCTCG	13/20	(+264; +283)
1416356	1.216	10.301	ktrD	BSU13500	289	repl2
1463314	1.229	9.42202	ykwB;mcpC	BSU13940;BSU13950	179;-314	repl1	1463324	TTCCGGAAAGGTTTTGATAT	12/20	(+170; +189) relative to ykwB
1463326	1.106	9.23301	ykwB;mcpC	BSU13940;BSU13950	167;-302	repl2
1669928	1.043	8.62136	ftsY	BSU15950	-212	repl2	1669951	AATCGGAACACATTCGCTTC	13/20	(-208; -189)
1670114	0.777	5.27523	ftsY	BSU15950	-26	repl1
1700574	1.361	10.633	flgE;ylzI	BSU16290;BSU16299	392;-442	repl1	1700718	AAAAGTAACAATCCCGATTT	14/20	(+519; +538) relative to flgE
1700650	1.202	10.165	ylzI;flgE	BSU16299;BSU16290	-366;468	repl2
1743484	1.324	11.3495	ymxH	BSU16720	-440	repl2	1743510	AATCGTTAGCATTCCGCTGT	14/20	(-433; -414)
1743540	1.253	9.6422	ymxH	BSU16720	-384	repl1
1755398	1.502	13.0777	ymfD	BSU16825	-251	repl2	1755427	GATCGTAATGGGTTTGTTTT	15/20	(-242; -222)
1755486	1.035	7.6422	ymfD	BSU16825	-163	repl1
1864308	1.025	8.4466	ymaD	BSU17280	83	repl2	1864286	AACCGTAATGATGTCGGTAC	15/20	(+43; +62)
1864320	0.703	4.59633	ymaD	BSU17280	95	repl1
1922708	0.7	5.29126	yneF;ynzD	BSU17910;BSU17920	159;306	repl2	1922786	ATACGTAAAGATTATGATAT	14/20	(+227; +246) relative to ynzD
1922730	1.367	10.6881	yneF;ynzD	BSU17910;BSU17920	181;284	repl1
2162122	1.287	10.9903	yosP	BSU20040	-344	repl2	2162109	AATAGGTACGTTTACGTTTT	13/20	(-332; -313)
2162144	1.418	11.156	yosP	BSU20040	-366	repl1
2436262	0.717	4.72477	ypuA;ppiB	BSU23370;BSU23360	217;-471	repl1	2436300	AATCGGATCGAGAGCGATTT	14/20	(+237; +256) relative to ypuA
2436294	0.672	5.01942	ypuA	BSU23370	249	repl2
2477908	1.923	15.789	S903	new	50	repl1	2477961	AAACGTAATCATTACGTTTT	16/20	(-3;+16)
2477918	1.904	16.9806	S903	new	40	repl2
2742128	1.792	15.8932	yrpE	BSU26830	-16	repl2	2742152	AATCGTAATGTTTTCGATTT	19/20	(-41; -22)
2742182	1.683	13.5872	yrpE	BSU26830	-70	repl1
2947498	0.696	4.53211	araB	BSU28790	-127	repl1	2947479	AATGAGAACACTTTCGATTC	13/20	(-108; -89)
2947552	0.679	5.08738	araB	BSU28790	-181	repl2
3090454	1.152	9.67961	bioI	BSU30190	-41	repl2	3090465	AATCGGTATGATGTCGATTG	16/20	(-53; -34)
3090552	0.899	6.3945	bioI	BSU30190	-139	repl1
3139096	0.871	6.13761	rpmEB;ytiB;ythA	BSU30700;BSU30690;BSU30710	130;-212;-335	repl1	3139264	AATCGTAATAATTACGTTTT	17/20	(-38; -19) relative to rpmEB
3139194	0.851	6.75728	rpmEB;ythA;ytiB	BSU30700;BSU30710;BSU30690	32;-237;-310	repl2
3246136	1.134	8.55046	yufS	BSU31590	231	repl1	3246134	AAACGGAACTCTTTCTGTTT	13/20	(+234; +253)
3246136	1.617	14.1942	yufS	BSU31590	231	repl2
3325150	1.011	8.31068	yunD	BSU32370	-92	repl2	3325132	GATCGTATTGATTTTGATCG	15/20	(-75; -56)
3325292	1.069	7.95413	yunD	BSU32370	-234	repl1
3693122	0.649	4.10092	ywtG	BSU35830	784	repl1	3693129	TATCGGAACGAATACGATCA	13/20	(+758; +777)
3693166	0.627	4.58252	ywtG	BSU35830	740	repl2
3761706	1.234	9.46789	S1408	new	248	repl1	3761733	AAACGGAACCATGCCTATTT	13/20	(+202; +221)
3761794	1.211	10.2524	S1408	new	160	repl2
3763654	1.324	10.2936	clsA	BSU36590	990	repl1	3763628	GTTCGAAATCATTTTGATGT	14/20	(+964; +983)
3763654	1.643	14.4466	clsA	BSU36590	990	repl2
3853238	1.349	10.5229	ywhC;ywhB	BSU37530;BSU37540	139;-248	repl1	3853204	GTTCGGAACCATTTTGATTC	13/20	(+174; +193) relative to ywhC
3853238	1.828	16.2427	ywhC;ywhB	BSU37530;BSU37540	139;-248	repl2
3889978	0.851	6.75728	spsD	BSU37880	-247	repl2	3889970	AGCCGTAATCATTTCGCTGC	14/20	(-239; -220)
3890054	0.643	4.04587	spsD	BSU37880	-323	repl1
4097900	0.831	6.56311	aslA;yxbB	BSU39900;BSU39890	-250;484	repl2	4097910	AACCGGAATACTTCAGGTTT	13/20	(-260; -241) relative to aslA
4097944	0.653	4.13761	aslA;yxnB	BSU39900;BSU39910	-206;-479	repl1
