# Supplementary material for: Genome-wide identification of Bacillus subtilis Zur-binding sites associated with a Zur box expands its known regulatory network
Source: BMC Microbiol. 2015 Feb 4;15(1):13. doi: 10.1186/s12866-015-0345-4 (PMC4324032; doi:10.1186/s12866-015-0345-4)
Supplement: Additional file 4: Table S3. — FIMO analysis of the occurrence of the Zur box motif in the whole B. subtilis genome. [file 12866_2015_345_MOESM4_ESM.xls]

## Sheet: Legend
Table S3: FIMO analysis of the occurrence of the Zur box motif in the whole B. subtilis genome
Analysis with the FIMO (Find Individual Motif Occurrences) program was done with the motif 5'-TAAATCGTAATNATTACGATTTA-3' .
Column legend	Description
Strand	Position of the matched motif on the genome.
Start	The start position of the motif occurence
End	The end position of the motif occurence. If the start position is larger then the end position, the motif occurrence is on the reverse strand.
p-value	The p-value of the motif occurence. The p-value is the probability of a random sequence of the same length as the motif matching that position of the sequence with a score at least as good.
q-value	The q-value is the estimated false discovery rate if the occurrence is accepted as significant.
Matched sequence	The sequence matched to the motif.
Position of Zur box	Position of the matched sequence according to the nearest start codon on the genome.

## Sheet: FIMO analysis
		in red, Zur box motifs located in the promoter regions of the known Zur regulon
		in blue, Zur box motifs located in regions of Zur-binding in ChIP-on-chip experiments
Strand	Start	End	p-value	q-value	Matched Sequence	Position of Zur box motif
+	965871	965890	5.81e-11	0.000488	AATCGTAACAATTTCGATTT	(-39; -20) relative to rpsNB
-	2742133	2742152	1.65e-09	0.00594	AATCGTAATGTTTTCGATTT	(-22; -41) relative to yrpE
+	3139245	3139264	2.48e-09	0.00594	AATCGTAATAATTACGTTTT	(-38; -19) relative to rpmEB
+	365798	365817	2.82e-09	0.00594	AATCGTAACAATTACGTTTT	(-53; -34) relative to yczL
-	3090446	3090465	4.14e-09	0.00696	AATCGGTATGATGTCGATTG	(-53; -34) relative to bioI
+	2477943	2477962	1.34e-08	0.0188	AAACGTAATGATTACGTTTT	(-3;+16) relative to S903
+	308282	308301	2.06e-08	0.0248	AATCGTTATCATTTTGATTT	(-51; -32) relative to adcA
-	1157192	1157211	5.68e-08	0.0531	TTTCGTAACAATTTCGTTTC	(-120; -101) relative to yisN
+	1218590	1218609	6.88e-08	0.0578	AATCGTAAAGATGTCGTTGT	(+498; +517) relative to trpS
+	3927648	3927667	7.57e-08	0.0578	TAACGTAATGATGTCGCTTT
-	364216	364235	8.31e-08	0.0582	AATCGTAATAATTACTATTT	(-43; -24) relative to folEB
-	1669932	1669951	1e-07	0.0646	AATCGGAACACATTCGCTTC	(-208; -189) relative to ftsY
-	3853185	3853204	1.43e-07	0.0772	GTTCGGAACCATTTTGATTC	(+174; +193) relative to ywhC
-	868342	868361	1.56e-07	0.0772	GTTCGGAACGCTGCCGTTTT	(-356; -337) relative to yfkC
+	3266545	3266564	1.56e-07	0.0772	ATTCGTATCGATTTCGATGT
+	1276812	1276831	2.02e-07	0.0945	AATCGTAATCGATTCGTTTC	(+14; +33) relative to yjdG
-	1341020	1341039	2.4e-07	0.101	ATTCGTAATTCTTCCGTTTT
-	730305	730324	3.62e-07	0.137	AATCGTTAAGATATCGTTTG
-	1281095	1281114	3.92e-07	0.137	TTTCGTAGCCATTTCGATTT	(-33; -14) relative to yjeA
+	1864267	1864286	3.92e-07	0.137	AACCGTAATGATGTCGGTAC	(+43; +62) relative to ymaD
+	1242532	1242551	4.25e-07	0.143	TGACGGAACGCTTCCGATTG	(+84; +103) relative to tenA
+	909948	909967	4.6e-07	0.143	AATAGTAACGATATTGATTT
-	945117	945136	5.38e-07	0.161	GATCGGAATGCTTTCGACTA	(+177 ; +196) relative to ygzB
+	574956	574975	6.27e-07	0.182	TATCGGAATCGTATCGCTTG	(+261;+280) relative to ydeO
+	3379791	3379810	7.86e-07	0.22	GAACGTAAAAGTGTCGATTT
+	2315532	2315551	8.47e-07	0.23	ATTCGGAATGCTTTCTTTTA
-	3966411	3966430	9.81e-07	0.258	ATTCGTAATCAATTCGTTCC
+	2889183	2889202	1.06e-06	0.261	GATCGGAAGCATGCCGTTTT
+	3889951	3889970	1.06e-06	0.261	AGCCGTAATCATTTCGCTGC	(-239; -220) relative to spsD
+	826249	826268	1.13e-06	0.27	GGTCGTAAAGCTGTCGATCG
-	1155135	1155154	1.22e-06	0.27	TATCGTTAAGCTTGCGTTTG
-	1451810	1451829	1.22e-06	0.27	AACCGGAACTCTTTTGGTTT
+	1416330	1416349	1.31e-06	0.27	AATCGGAATTATGACGCTCG	(+264; +283) relative to ktrD
-	1755408	1755427	1.31e-06	0.27	GATCGTAATGGGTTTGTTTT	(-242; -222) relative to ymfD
-	3325113	3325132	1.41e-06	0.27	GATCGTATTGATTTTGATCG	(-75; -56) relative to yunD
-	3693129	3693148	1.41e-06	0.27	TATCGGAACGAATACGATCA	(+758; +777) relative to ywtG
+	884135	884154	1.51e-06	0.27	TGTCGGAACAAATGCGATTG	(+378; +397) relative to acoR
-	2322814	2322833	1.51e-06	0.27	TACCGGAACGCTGCCGATAC
+	3219072	3219091	1.51e-06	0.27	AGCCGGAATACTGCTGATTT
-	3355949	3355968	1.51e-06	0.27	AATCGTATCAAAATCGATTT
+	3761733	3761752	1.51e-06	0.27	AAACGGAACCATGCCTATTT	(+202; +221) relative to S1408
-	1760942	1760961	1.62e-06	0.283	TATCGTTACGATGTTGATAG
+	2183709	2183728	1.73e-06	0.297	TATCGTAATCCTTTAGATAT
+	3196152	3196171	1.86e-06	0.312	AAACGGAACCGTGACGATCG
+	387524	387543	1.99e-06	0.313	AAACGGAAAACTGACGATGT
-	3248713	3248732	1.99e-06	0.313	ATCCGGAACGTTCTCGTTTT
-	315079	315098	2.12e-06	0.313	AATCGTTATGCGGTCGTTTA
+	433082	433101	2.12e-06	0.313	TGTCGGTATGCTGCCGTTTC
+	914601	914620	2.12e-06	0.313	AACGGGAATGCGTTCGATTT
-	1300397	1300416	2.12e-06	0.313	TAACGTTAACATTTTGATTT
+	752126	752145	2.27e-06	0.313	TTTCGGAAGCATGTCGTTTC
-	1220588	1220607	2.27e-06	0.313	GATCATAACCATATCGATTT
-	2162090	2162109	2.27e-06	0.313	AATAGGTACGTTTACGTTTT	(-332; -313) relative to yosP
+	2221683	2221702	2.27e-06	0.313	ATTCGTTATAAATACGATTA
+	3924410	3924429	2.27e-06	0.313	TGCCGGAATGATTGCGTTAT
+	1816230	1816249	2.77e-06	0.341	TATCGGAATGGACTCGATTA
-	3013265	3013284	2.77e-06	0.341	AATCGGAATACTCTCTATAT
+	3375480	3375499	2.77e-06	0.341	AGTCGGAATTATTGCGGTTA
+	3962540	3962559	2.77e-06	0.341	AATCGGAATGGTGCTGATGA
-	4060495	4060514	2.77e-06	0.341	AATCGGAACAAAGCTGCTTC
+	317264	317283	2.96e-06	0.341	TATCATTACCATTCCGATTT
-	1700699	1700718	2.96e-06	0.341	AAAAGTAACAATCCCGATTT	(+519; +538) relative to flgE
+	1922767	1922786	2.96e-06	0.341	ATACGTAAAGATTATGATAT	(+227; +246) relative to ynzD
-	2050588	2050607	2.96e-06	0.341	AAAAGTAAAAATCTCGATTT
-	3692655	3692674	2.96e-06	0.341	GATCGGTATCATGGCGTTCT
-	3774534	3774553	2.96e-06	0.341	ATTCGGAATGATTTTTCTTA
+	177310	177329	3.16e-06	0.35	AGTCGTTATGGTGTCGCTGG
+	934844	934863	3.16e-06	0.35	AATAATAATGCTTTCGATCT
+	2625714	2625733	3.16e-06	0.35	GATCGTAATGCGCACGTTTT
+	1415488	1415507	3.37e-06	0.368	TATGGTAACAATGACGCTTT
+	1466122	1466141	3.6e-06	0.373	AAACGGAACACTCGCGATTA
+	1804085	1804104	3.6e-06	0.373	TGCCGGAATCAGTTCGTTTG
+	2219031	2219050	3.6e-06	0.373	GTTCGTAAAACTTTCTATTC
+	4097891	4097910	3.6e-06	0.373	AACCGGAATACTTCAGGTTT	(-260; -241) relative to aslA
+	466404	466423	3.83e-06	0.379	TATCGATATGCTTTTGATTC
+	1121951	1121970	3.83e-06	0.379	GATCGGAACGCGGCCGTTTA
-	1626245	1626264	3.83e-06	0.379	AAACGGTACGGTTCTGCTTG
+	2503145	2503164	3.83e-06	0.379	ATCCGTAACGATTAAGTTTG
+	887193	887212	4.08e-06	0.381	AATAGGTAATATTTCGTTTG
+	915954	915973	4.08e-06	0.381	AATCGTAAACAGGCTGATTG
-	2480252	2480271	4.08e-06	0.381	GTTCGGATTCATGTTGTTTT
+	2631621	2631640	4.08e-06	0.381	TGTCGTAATCAGGTCGATGT
-	3697856	3697875	4.08e-06	0.381	AGACGGAAAACTGACGTTTG
-	181574	181593	4.35e-06	0.385	GGCCGGAAAAATTGCGTTTG
-	820444	820463	4.35e-06	0.385	TATGGTAGTGATTTCGTTTT
-	1379406	1379425	4.35e-06	0.385	TTTCGGAAAGCTTCCGTTCA	(-217; -198) relative to proA
+	1720041	1720060	4.35e-06	0.385	GACAGTAATGAATTCGCTTG
-	1743491	1743510	4.35e-06	0.385	AATCGTTAGCATTCCGCTGT	(-433; -414) relative to ymxH
+	252108	252127	4.63e-06	0.389	AATCATTATGCTATCGTTTT
-	538140	538159	4.63e-06	0.389	AATCGTAATGAATTGGATAA	(-182,-163) relative to yddD
+	1529033	1529052	4.63e-06	0.389	AGACGGAATGGATCCGCTTG
-	2049058	2049077	4.63e-06	0.389	AATCGTTTAGCTTTCGTTAC
+	2436281	2436300	4.63e-06	0.389	AATCGGATCGAGAGCGATTT	(+237; +256) relative to ypuA
-	1139036	1139055	4.92e-06	0.393	GATCGGTACGAATCCGCTCG
-	3382005	3382024	4.92e-06	0.393	GATCGGAAACCTTGCGGTGG
-	3761881	3761900	4.92e-06	0.393	TTTCGGATTGATTCCGACTT
+	1293745	1293764	5.24e-06	0.393	AACCGAAATCAATTTGATTT
+	1590379	1590398	5.24e-06	0.393	AATCGGATTAATTATGGTGT
-	1896053	1896072	5.24e-06	0.393	TATCGTTATAATGATGATGT
+	1901239	1901258	5.24e-06	0.393	TGTCGTAATCATAATGTTTT
+	2422282	2422301	5.24e-06	0.393	TAACGTAACGATGATGATAG
-	3372363	3372382	5.24e-06	0.393	ATTCGGAAGGCAGCCGTTTT
+	3451602	3451621	5.24e-06	0.393	AATCGATTTGATTTCGGTTC
-	3472401	3472420	5.24e-06	0.393	GATCGGAAACGTACCGATAT
+	3602897	3602916	5.24e-06	0.393	AATCGTATCTTTTTTGATTT
+	1216539	1216558	5.57e-06	0.4	AGTCGGTTCGATTTTGATCG
-	1588751	1588770	5.57e-06	0.4	ATTCGTTTACCTGTCGTTTT
-	1838115	1838134	5.57e-06	0.4	TGTGGGAATGGTTCCGCTTT
-	2228494	2228513	5.57e-06	0.4	AATCGTAGAATTTTCGTTTC
-	3743602	3743621	5.57e-06	0.4	TATCGTAGACCTTGCGATTG
-	462084	462103	5.92e-06	0.408	AATCGAAATGAGCTCGGTTT	(-347; -328) relative to lipC
-	3049424	3049443	5.92e-06	0.408	GACCGGTATGAGTCCGCTTG
-	3246115	3246134	5.92e-06	0.408	AAACGGAACTCTTTCTGTTT	(+234; +253) relative to yufS
+	3396897	3396916	5.92e-06	0.408	GTCCGTTTTGATGTCGATTG
-	3606812	3606831	5.92e-06	0.408	ATCCGTTATCCTGTCGGTCT
+	745067	745086	6.29e-06	0.419	ATTCGGAAAGATCCTGATCG
-	1266168	1266187	6.29e-06	0.419	AATCGTAAACGATTCGGTGC
+	1463305	1463324	6.29e-06	0.419	TTCCGGAAAGGTTTTGATAT	(+170; +189) relative to ykwB
-	3076316	3076335	6.29e-06	0.419	GTTCGGAGAGATGCCGTTTT
+	1261260	1261279	6.67e-06	0.425	GTTCGAAAAAATCTCGATTT
-	2039429	2039448	6.67e-06	0.425	TTTCGGTAACATTTTGATCG
-	3179424	3179443	6.67e-06	0.425	GATCGGAATCATCATGATGG
+	3322952	3322971	6.67e-06	0.425	TGTCGTTAAGTTTCCGTTTT
-	3358208	3358227	6.67e-06	0.425	AGACGGAACGATTTCTTTAG
-	1544438	1544457	7.08e-06	0.428	AAACGGATTGATGCTGATCT
+	1670499	1670518	7.08e-06	0.428	AAACGTAATCCTTCTGGTAG
+	2357855	2357874	7.08e-06	0.428	AGTGGTAACAATGCCGATAT
+	2651591	2651610	7.08e-06	0.428	TATGGGAAGGAATTCGATTT
+	2893293	2893312	7.08e-06	0.428	AATCGGAAAACGTTCTTTTG
+	2947460	2947479	7.08e-06	0.428	AATGAGAACACTTTCGATTC	(-108; -89) relative to araB
-	148447	148466	7.52e-06	0.439	GATCGTAACGATCGTGTTAT
+	511829	511848	7.52e-06	0.439	GAACGTAAAAAATTCGATAC
+	890378	890397	7.52e-06	0.439	ATACGGTATGCGTTCGATCG
+	1437380	1437399	7.52e-06	0.439	AACCGGATTGTTTTTGTTTC
+	2422711	2422730	7.52e-06	0.439	TGTCGGAACCTTTTTGATCG
+	665192	665211	7.97e-06	0.444	AATCGGTTGATTTTCGATTT
+	822541	822560	7.97e-06	0.444	GTTAGTTAGCATTTCGATTT
+	1243200	1243219	7.97e-06	0.444	ATTCAGAATGAAGTTGATTT
+	2486684	2486703	7.97e-06	0.444	AATCAGAAAATTTTCGTTTC
+	3615846	3615865	7.97e-06	0.444	AAAAGGAATGAATTTGATTA
-	3684072	3684091	7.97e-06	0.444	ATTCGGATAGCTTTTGCTGT
-	3763628	3763647	7.97e-06	0.444	GTTCGAAATCATTTTGATGT
+	739525	739544	8.45e-06	0.447	AAACATAACCTTTTCGATTC
+	759354	759373	8.45e-06	0.447	AGTCGGAGACATTATGATTG
+	1566399	1566418	8.45e-06	0.447	AATGGTTATCCTTTTGATTA
+	2819721	2819740	8.45e-06	0.447	TACCGTAACGCTGACGCCTT
+	3509328	3509347	8.45e-06	0.447	TTCAGGAATGCTCTCGATTC	(+174; +193) relative to ywhC
+	3912197	3912216	8.45e-06	0.447	ATTCAAAATGGTTTCGATTG
-	625889	625908	8.96e-06	0.447	AATCGGAATTATTTTTATGG
+	711928	711947	8.96e-06	0.447	TAAGGTAATGCTGTTGATTT
+	2715776	2715795	8.96e-06	0.447	ATACGGAATTCTGTTGTTTG
-	3048326	3048345	8.96e-06	0.447	TGCCGGAAAGCTGACGATCG
-	3607600	3607619	8.96e-06	0.447	TAACGGAAATATTGCGATTA
-	3753998	3754017	8.96e-06	0.447	GATGGGAATCATTATGATTA
-	4066484	4066503	8.96e-06	0.447	ATTCGTATTCATGACGCTGG
+	266513	266532	9.49e-06	0.447	AATCGGAGACATTGTGTTTG
+	281240	281259	9.49e-06	0.447	GATCGTAAAATTGGTGATTT
+	292452	292471	9.49e-06	0.447	GACCGGTATTATCACGATTT	(+247; +266) relative to estA
+	1257497	1257516	9.49e-06	0.447	AATCGGAAAGCTTTTTCTCC
+	1805974	1805993	9.49e-06	0.447	ATTCAGAAGGCTTACGTTTT
+	1815807	1815826	9.49e-06	0.447	TATCGGTATGGACTCGATTA
+	1963102	1963121	9.49e-06	0.447	AATCGGTATGGTATTGATAA
+	2296650	2296669	9.49e-06	0.447	ATTCGTAATCATACGGGTTT
+	2687749	2687768	9.49e-06	0.447	TTTCGGAATCGTTTCTCTCT
+	3210182	3210201	9.49e-06	0.447	TATCGGAACAATTAAGATCA
-	4143037	4143056	9.49e-06	0.447	AATCGTAACGATGGCTGTGG
+	4209266	4209285	9.49e-06	0.447	AAACGTAATCCGTTTGTTTA
