# Supplementary material for: Genome-wide identification of Bacillus subtilis Zur-binding sites associated with a Zur box expands its known regulatory network
Source: BMC Microbiol. 2015 Feb 4;15(1):13. doi: 10.1186/s12866-015-0345-4 (PMC4324032; doi:10.1186/s12866-015-0345-4)
Supplement: Additional file 6: Table S4. — Overlap between Zur binding-sites and response to diamide stress. [file 12866_2015_345_MOESM6_ESM.xls]

## Sheet: Legend
Table S4: Overlap between Zur binding-sites and response to diamide stress
This table lists the Zur binding sites, which are located in the regions of genes whose expression is up- or downregulated in response to diamide stress as published by Rochat et al., 2012.
Column legend	Description
Locus_tag	Accession number according to the GenoList database (http://genodb.pasteur.fr/cgi-bin/WebObjects/GenoList/SubtiList). 'new' specified newly identified transcribed regions according to Nicolas et al. (2012).
Gene	Gene name in Genbank file AL009126.3.
Regulon	The members of known regulons are indicated according to the SubtiWiki database (http://www.subtiwiki.uni-goettingen.de/).
Zur binding-site DistanceFromStart	Distances between the peak and the start of locus listed in Gene column. The distance is negative when the peak is upstream of the start codon and positive when the peak is downstream of the start codon.
Replicate	Identity of the ChIP-on-chip experiment. 'repl1' and 'repl2' are for the 2 biological replicates.
References:	Nicolas, P. et al. Science. 2012. 335:1103-1106.
	Rochat, T. et al. Nucleic Acids Res. 2012. 40:9571-9583

## Sheet: Data
		in blue, Zur-bound regions containing a Zur box motif
Genes or features downregulated in response to diamide stress (Rochat et al., 2012)						Genes or features upregulated in response to diamide stress (Rochat et al., 2012)
			Zur binding-site						Zur binding-site
Locus_tag	Gene	Regulon	DistanceFromStart	Replicate		Locus_tag	Gene	Regulon	DistanceFromStart	Replicate
						BSU28240	ysoA		-399	repl2
BSU18120	alsT	TnrA	-487	repl2					-443	repl1
			-477	repl1		new	S1408	Spx (Rochat et al., 2012)	248	repl1
BSU23370	ypuA	SigM	217	repl1					160	repl2
			249	repl2		BSU21770	ilvA	CodY, Spx (Rochat et al., 2012)	-41	repl2
BSU35680	ggaB		1649	repl2					-85	repl1
			1407	repl1		BSU32760	yusD	Spo0A, Spx (Rochat et al., 2012)	300	repl2
BSU00500	gcaD	stringent response	788	repl1					234	repl1
			844	repl2		BSU18110	ynfC		38	repl2
BSU30760	mntB	MntR	-5	repl2					28	repl1
			-61	repl1		BSU12090	cotT	SigK	-173	repl1
BSU13500	ktrD		267	repl1					-183	repl2
			289	repl2		BSU17920	ynzD	AbrB	306	repl2
BSU08750	ygxA		-416	repl1					284	repl1
			-394	repl2		BSU16825	ymfD	Mta	-251	repl2
BSU32880	yusP	MdtR	584	repl1					-163	repl1
			596	repl2		BSU26830	yrpE	Zur	-16	repl2
BSU15950	ftsY	SigK, GerE	-212	repl2					-70	repl1
			-26	repl1		BSU03360	yciC	Zur	-229	repl1
BSU39610	yxeB	Fur	-17	repl1					-207	repl2
			103	repl2		new	S903	Zur	50	repl1
BSU32750	metQ	CodY, S-box	-371	repl1					40	repl2
			-437	repl2		BSU08880	rpsNB	Zur	-47	repl1
BSU39600	yxeC		-161	repl1					-25	repl2
			-281	repl2		BSU30700	rpmEB	Zur	130	repl1
BSU03060	lctP	Rex	-369	repl2					32	repl2
			-313	repl1		BSU00730	cysK	CymR, Spx	571	repl2
BSU11420	trpS	T-box	475	repl2					603	repl1
			453	repl1		BSU28250	leuD	CodY, T-box, TnrA, CcpA, FsrA	319	repl2
BSU10220	gltT		251	repl1					275	repl1
			197	repl2		BSU02850	adcA	Zur	-106	repl2
BSU16299	ylzI		-442	repl1					-72	repl1
			-366	repl2		BSU08820	katA	PerR, Spx (Rochat et al., 2012)	-14	repl1
BSU16290	flgE	Spo0A, CodY, SigD	392	repl1					-14	repl2
			468	repl2		BSU17280	ymaD	Spx (Rochat et al., 2012)	83	repl2
BSU37780	rocA	AbrB, AhrC, CodY, RocR, SigL	425	repl2					95	repl1
			205	repl1		BSU31780	yueH		83	repl2
BSU02060	ybxG	Spx (Rochat et al., 2012)	-256	repl2					71	repl1
			-246	repl1		BSU09430	citR	Spx (Rochat et al., 2012)	-56	repl2
									-68	repl1
						BSU05280	ydeO		242	repl1
									298	repl2
						BSU25720	yqeD		84	repl1
									94	repl2
						BSU32370	yunD		-92	repl2
									-234	repl1
						BSU32460	pucM	TnrA, PucR	18	repl1
									40	repl2
						BSU34780	yvcI	CcpA, Spx (Rochat et al., 2012)	-387	repl2
									-443	repl1
						BSU18830	pps	Spx (Rochat et al., 2012)	1455	repl1
									1377	repl2
						BSU12720	xkdS		128	repl2
									172	repl1
						BSU03340	folEB	Zur	-9	repl2
									1	repl1
						BSU28790	araB	AraR, CcpA	-127	repl1
									-181	repl2
						BSU13130	proA	T-box	-287	repl1
									-265	repl2
						BSU12100	yjeA	WalR	-6	repl1
									4	repl2
